# Supplementary material for: The Effect of Growth Hormone Administration on the Regulation of Mitochondrial Apoptosis in-Vivo
Source: Int J Mol Sci. 2015 Jun 5;16(6):12753–72. doi: 10.3390/ijms160612753 (PMC4490471; doi:10.3390/ijms160612753)
Supplement: Supplementary file 1 [file ijms-16-12753-s001.zip]

Archive with 3 entries (2 files):
- ijms-81968-Supplementary Information/
- ijms-81968-Supplementary Information/ijms-81968-Table S3.xlsx
- ijms-81968-Supplementary Information/ijms-81968-Tables S1 and S2.pdf
