# Supplementary material for: The Effect of Growth Hormone Administration on the Regulation of Mitochondrial Apoptosis in-Vivo
Source: Int J Mol Sci. 2015 Jun 5;16(6):12753–72. doi: 10.3390/ijms160612753 (PMC4490471; doi:10.3390/ijms160612753)
Supplement: Supplementary file 1 [file ijms-16-12753-s001.zip › ijms-81968-Supplementary Information/ijms-81968-Table S3.xlsx]

## Sheet: mRNA
Table S3. Cycle threshold values for GAPDH, Bcl-2 and BAK1 that were used to determine the fold changes in mRNA expression presented in Figure 2.
Sample	Treatment	GAPDH					Bcl-2					BAK1
		1	2	3	Average	SD	1	2	3	Average	SD	1	2	3	Average	SD
2107	Placebo	24.79	24.74	24.65	24.7267	0.070946	24.52	24.7	24.6	24.6067	0.090185	24.34	24.38	24.52	24.4133	0.0945163
2207	Placebo	27.08	27.1	27.04	27.0733	0.0305505	26.99	27	27.17	27.0533	0.10116	26.57	26.66	26.72	26.65	0.0754983
2307	Placebo	24.02	24.03	24.05	24.0333	0.0152753	24	23.85	23.85	23.9	0.0866025	23.72	23.81	23.7	23.7433	0.0585947
2407	Placebo	30.1	30.17	30.03	30.1	0.07	30	30.05	30.09	30.0467	0.0450925	28.9	29.06	28.98	28.98	0.08
2507	Placebo	22.47	22.52	22.69	22.56	0.115326	22.14	22.12	21.91	22.0567	0.12741	22.23	22.17	22.03	22.1433	0.102632
2108	Placebo	24.24	24.27	24.3	24.27	0.03	23.97	24.08	24	24.0167	0.0568624	23.79	23.72	23.85	23.7867	0.0650641
2208	Placebo	26.74	26.73	26.51	26.66	0.13	26.36	26.48	26.48	26.44	0.069282	25.89	25.85	25.87	25.87	0.02
2308	Placebo	24.83	24.77	24.84	24.8133	0.0378594	24.51	24.46	24.47	24.48	0.0264575	24.54	24.48	24.6	24.54	0.06
2408	Placebo	29.56	29.67	29.62	29.6167	0.0550757	30.64	30.8	30.72	30.72	0.08	29.62	30.41	30.57	30.2	0.508626
2508	Placebo	24.76	24.71	24.86	24.7767	0.0763763	24.36	24.53	24.21	24.3667	0.160104	23.95	24.13	24.06	24.0467	0.0907377
2111	Placebo	26.71	26.89	27	26.8667	0.146401	26.88	26.86	26.84	26.86	0.02	26.5	26.43	26.53	26.4867	0.051316
2211	Placebo	27.19	27.13	27.05	27.1233	0.0702377	27.23	27.37	27.1	27.2333	0.135031	26.64	26.89	26.93	26.82	0.157162
2311	Placebo	25.68	25.61	25.44	25.5767	0.123423	25.32	25.35	25.32	25.33	0.0173205	24.98	24.85	24.98	24.9367	0.0750555
2411	Placebo	26.95	27.02	26.92	26.9633	0.051316	27.22	27.18	27.2	27.2	0.02	26.48	26.61	26.41	26.5	0.101489
2511	Placebo	23.66	23.7	23.53	23.63	0.0888819	23.2	23.33	23.45	23.3267	0.125033	23.25	23.49	23.4	23.38	0.121244
5125	Placebo	28.62	28.46	28.35	28.4767	0.135769	29.06	28.95	29.16	29.0567	0.10504	28.29	28.17	28.23	28.23	0.06
5225	Placebo	23.75	23.86	23.84	23.8167	0.0585947	23.62	23.63	23.62	23.6233	0.0057735	23.29	23.47	23.54	23.4333	0.12897
5325	Placebo	23.37	23.49	23.55	23.47	0.0916515	23.31	23.2	23.29	23.2667	0.0585947	23.23	23.14	23.17	23.18	0.0458258
5425	Placebo	26	26.05	26.03	26.0267	0.0251661	25.9	26.04	26.14	26.0267	0.120554	25.45	25.47	25.37	25.43	0.052915
5525	Placebo	22.97	22.96	22.97	22.9667	0.0057735	22.09	22.19	22.36	22.2133	0.136504	22.21	22.47	22.5	22.3933	0.159478
5126	Placebo	24.47	24.3	24.52	24.43	0.115326	24.34	24.16	24.41	24.3033	0.12897	24.09	24.16	24.13	24.1267	0.0351188
5226	Placebo	25.2	25.13	25.27	25.2	0.07	25.21	25.34	25.28	25.2767	0.0650641	24.75	24.82	24.66	24.7433	0.0802081
5326	Placebo	23.58	23.55	23.61	23.58	0.03	23.46	23.34	23.25	23.35	0.105357	23.32	23.35	23.44	23.37	0.06245
5426	Placebo	27.41	27.22	27.4	27.3433	0.106927	27.62	27.58	27.77	27.6567	0.100167	26.95	26.94	26.92	26.9367	0.0152753
5526	Placebo	24.71	24.56	24.6	24.6233	0.0776745	24.17	24.28	24.44	24.2967	0.135769	24.36	24.28	24.32	24.32	0.04
4119	GH	23.93	24.04	23.9	23.9567	0.0737111	23.95	23.95	23.95	23.95	0	23.92	23.84	23.98	23.9133	0.0702377
4219	GH	26.86	26.97	26.91	26.9133	0.0550757	27.07	26.84	26.92	26.9433	0.116762	26.06	26.31	26.11	26.16	0.132288
4319	GH	24.2	24.02	24.28	24.1667	0.133167	24.02	23.92	24.04	23.9933	0.064291	23.98	23.99	24	23.99	0.01
4419	GH	26.63	26.8	26.83	26.7533	0.107858	26.91	26.78	26.72	26.8033	0.0971253	26.48	26.24	26.52	26.4133	0.151438
4519	GH	23.09	23.06	23.02	23.0567	0.0351188	22.76	22.89	22.69	22.78	0.101489	22.54	22.65	22.73	22.64	0.0953939
4124	GH	28.17	28.17	28.16	28.1667	0.0057735	28.25	28.13	28.13	28.17	0.069282	27.34	27.54	27.49	27.4567	0.104083
4224	GH	26.12	26.22	26.01	26.1167	0.10504	26.51	26.41	26.28	26.4	0.115326	25.51	25.66	25.53	25.5667	0.0814453
4324	GH	22.55	22.74	22.74	22.6767	0.109697	22.14	22.04	22.03	22.07	0.0608276	22.62	22.6	22.62	22.6133	0.011547
4424	GH	25.85	25.75	25.77	25.79	0.052915	25.77	25.65	25.58	25.6667	0.0960902	25.44	25.36	25.49	25.43	0.0655744
4524	GH	25.7	25.75	25.8	25.75	0.05	25.72	25.58	25.86	25.72	0.14	26.4	26.47	26.54	26.47	0.07
5127	GH	25.6	25.61	25.51	25.5733	0.0550757	26.47	26.57	26.54	26.5267	0.051316	24.7	24.72	24.72	24.7133	0.011547
5227	GH	23.27	23.2	23.23	23.2333	0.0351188	23.74	23.68	23.72	23.7133	0.0305505	22.73	22.72	22.66	22.7033	0.0378594
5327	GH	24.94	24.96	25.07	24.99	0.07	24.76	24.75	24.78	24.7633	0.0152753	24.43	24.68	24.66	24.59	0.138924
5427	GH	24.45	24.61	24.51	24.5233	0.080829	24.34	24.35	24.36	24.35	0.01	24.44	24.4	24.4	24.4133	0.023094
5527	GH	23.3	23.18	23.22	23.2333	0.061101	22.79	22.8	22.8	22.7967	0.0057735	22.95	23.21	23	23.0533	0.137961
5129	GH	24.83	24.75	24.64	24.74	0.0953939	24.84	24.82	24.73	24.7967	0.0585947	24.45	24.43	24.38	24.42	0.0360555
5229	GH	24.68	24.58	24.53	24.5967	0.0763763	24.49	24.57	24.59	24.55	0.052915	24.25	24.27	24.38	24.3	0.07
5329	GH	26.86	26.7	26.75	26.77	0.0818535	26.88	26.82	26.87	26.8567	0.0321455	26.03	26.04	26.18	26.0833	0.083865
5429	GH	23.17	23.03	23.09	23.0967	0.0702377	22.78	22.87	22.84	22.83	0.0458258	22.79	22.84	22.69	22.7733	0.0763763
5529	GH	24.29	24.38	24.29	24.32	0.0519615	24.21	24.13	24.33	24.2233	0.100664	23.87	24.06	23.93	23.9533	0.0971253
5131	GH	25.75	25.84	25.89	25.8267	0.070946	25.67	25.55	25.82	25.68	0.135277	25.23	25.02	25.3	25.1833	0.145717
5231	GH	26.42	26.43	26.41	26.42	0.01	26.24	26.28	26.31	26.2767	0.0351188	25.98	26.24	26.01	26.0767	0.142244
5331	GH	24.76	24.82	24.79	24.79	0.03	24.74	24.74	24.76	24.7467	0.011547	24.55	24.62	24.59	24.5867	0.0351188
5431	GH	24.09	24.19	24.19	24.1567	0.057735	24.1	24.27	24.12	24.1633	0.0929157	24.2	24.11	24.21	24.1733	0.0550757
5531	GH	24.08	24.32	24.05	24.15	0.147986	24.11	24.27	24.31	24.23	0.10583	23.93	24.03	23.85	23.9367	0.090185

## Sheet: Cytosolic miRNA
Table S3. Cycle threshold values for RNU6, miR-181a and miR-125b that were used to determine the fold changes in cytosolic miRNA expression presented in Figure 3.
Sample	Treatment	RNU6					miR-181a					miR-125b
		1	2	3	Average	SD	1	2	3	Average	SD	1	2	3	Average	SD
2107	Placebo	20.55	20.31	20.43	20.43	0.12	26.4	26.4	26.4	26.4	4.35117e-15	25.89	25.78	25.67	25.78	0.11
2207	Placebo	19.85	19.66	19.76	19.7567	0.0950438	26.43	26.37	26.49	26.43	0.06	24.98	24.82	24.76	24.8533	0.113725
2307	Placebo	21.31	21.27	21.21	21.2633	0.0503322	27.19	27.17	27.15	27.1733	0.02	25.8	25.75	25.85	25.8033	0.05
2407	Placebo	20.25	20.14	20.28	20.2233	0.0737111	27.29	27.21	27.13	27.21	0.08	25.3	25.53	25.42	25.4167	0.115036
2507	Placebo	21.87	21.98	21.91	21.92	0.0556776	29.47	29.19	29.29	29.3167	0.141892	26.14	26.29	26.36	26.2633	0.112398
2108	Placebo	25.1	24.97	25.13	25.0667	0.085049	31.28	31.41	31.14	31.2767	0.135031	28.03	28.38	28.21	28.2067	0.175024
2208	Placebo	22.14	22.1	22.1	22.1133	0.023094	29.07	28.79	28.93	28.93	0.14	25.42	25.52	25.62	25.52	0.1
2308	Placebo	20.44	20.49	20.25	20.3933	0.126623	28.5	28.56	28.44	28.5	0.06	24.38	24.45	24.52	24.45	0.07
2408	Placebo	19.57	19.62	19.52	19.57	0.05	28.77	28.75	28.91	28.81	0.087178	25.26	25.25	25.37	25.2933	0.0665833
2508	Placebo	21.08	21.21	20.92	21.07	0.145258	28.54	28.38	28.37	28.43	0.0953939	25.04	25.08	24.99	25.0367	0.0450925
2111	Placebo	19.67	19.8	19.86	19.7767	0.0971253	26.55	26.55	26.49	26.53	0.034641	23.4	23.59	23.5	23.4967	0.0950438
2211	Placebo	19.85	19.91	19.96	19.9067	0.0550757	26.38	26.66	26.45	26.4967	0.145717	23.61	23.84	23.52	23.6567	0.165025
2311	Placebo	20.84	20.83	20.85	20.84	0.01	27.15	27.1	27.32	27.19	0.115326	24.18	24.31	24.04	24.1767	0.135031
2411	Placebo	19.49	19.63	19.57	19.5633	0.0702377	28.31	28.15	28.49	28.3167	0.170098	24.1	23.93	24.09	24.04	0.0953939
2511	Placebo	23.54	23.64	23.46	23.5467	0.090185	28.32	28.38	28.26	28.32	0.06	25.68	25.89	25.91	25.8267	0.12741
5125	Placebo	22.3	22.3	22.44	22.3467	0.080829	29.56	29.42	29.49	29.4867	0.07	26.48	26.67	26.61	26.5867	0.0971253
5225	Placebo	20.84	20.89	20.79	20.84	0.05	27.7	27.65	27.41	27.5867	0.155027	25.57	25.43	25.71	25.57	0.14
5325	Placebo	22.72	22.63	22.54	22.63	0.09	28.46	28.54	28.24	28.4133	0.155349	26.08	26.11	26.14	26.11	0.03
5425	Placebo	25.98	26	26	25.9933	0.011547	32.05	32.19	31.91	32.05	0.14	29.68	29.68	29.68	29.6833	4.35117e-15
5525	Placebo	23.32	23.41	23.68	23.47	0.18735	27.27	27.36	27.17	27.2667	0.0950438	26.78	26.67	26.55	26.6667	0.115036
5126	Placebo	21.14	21.23	21.06	21.1433	0.085049	28.16	28.25	28.34	28.2533	0.09	25.11	25.13	25.09	25.11	0.02
5226	Placebo	22.67	22.52	22.82	22.67	0.15	27.51	27.36	27.66	27.51	0.15	25.03	24.87	25.01	24.97	0.087178
5326	Placebo	25.26	25.32	25.38	25.32	0.06	29.76	29.77	29.78	29.77	0.01	27.83	27.99	27.87	27.8967	0.0832666
5426	Placebo	20.13	20.31	19.94	20.1267	0.185023	26.32	26.69	26.51	26.5067	0.185023	24.24	24.39	24.11	24.2467	0.140119
5526	Placebo	25.92	25.9	25.93	25.9167	0.0152753	31.19	30.86	31.03	31.0267	0.165025	29.82	29.94	29.7	29.82	0.12
4119	GH	21.55	21.63	21.71	21.63	0.08	27.83	27.66	27.77	27.7533	0.0862168	26.09	26.06	26.08	26.0767	0.0152753
4219	GH	20.8	20.74	20.98	20.84	0.1249	26.48	26.67	26.48	26.54	0.109697	25.03	24.92	24.74	24.9	0.146401
4319	GH	21.67	21.78	21.56	21.67	0.11	27.44	27.4	27.46	27.43	0.0305505	24.99	25.19	25.09	25.09	0.1
4419	GH	22.23	22.41	22.39	22.3433	0.0986577	27.25	27.36	27.3	27.3033	0.0550757	26.1	26.22	26.28	26.2033	0.0916515
4519	GH	23.35	23.6	23.33	23.4267	0.150444	28.99	28.97	28.94	28.9667	0.0251661	27.08	27.08	27.2	27.1167	0.069282
4124	GH	20.74	20.56	20.51	20.6033	0.120968	27.42	27.41	27.42	27.4167	0.0057735	25.47	25.69	25.38	25.5133	0.159478
4224	GH	19.6	19.74	19.46	19.6	0.14	26.18	26.37	26.28	26.2767	0.0950438	23.74	23.59	23.73	23.6867	0.083865
4324	GH	22.55	22.56	22.51	22.54	0.0264575	28.03	27.78	27.76	27.8567	0.150444	24.8	24.91	25.01	24.9067	0.10504
4424	GH	27.86	27.75	27.81	27.8067	0.0550757	31.57	31.44	31.54	31.5167	0.0680686	33.06	33.06	33.11	33.1067	0.0288675
4524	GH	20.66	20.87	20.76	20.7633	0.10504	27.66	27.72	27.6	27.66	0.06	25.55	25.69	25.83	25.69	0.14
5127	GH	21.72	21.88	21.91	21.8367	0.102144	28.31	28.16	28.38	28.2833	0.112398	25.72	25.78	25.66	25.72	0.06
5227	GH	24.62	24.83	24.65	24.7	0.113578	31.09	31.02	31.02	31.04	0.0404145	28.24	28.46	28.46	28.39	0.127017
5327	GH	23.43	23.44	23.29	23.3867	0.083865	31.16	31.11	31.2	31.1567	0.0450925	27.5	27.49	27.42	27.4667	0.043589
5427	GH	27.64	27.74	27.53	27.6367	0.10504	34.25	34.25	34.31	34.2667	0.034641	32.32	32.32	32.38	32.3367	0.034641
5527	GH	23.22	23.31	23.12	23.2167	0.0950438	28.35	28.45	28.4	28.4	0.05	25.76	25.76	25.81	25.8067	0.0288675
5129	GH	21.4	21.43	21.39	21.4067	0.0208167	28.13	28.12	28.13	28.1267	0.0057735	25	25.05	24.95	24.9967	0.05
5229	GH	22.62	22.81	22.54	22.6567	0.138684	29.07	29.34	29.16	29.1867	0.137477	26.82	26.81	26.89	26.8367	0.043589
5329	GH	22.78	22.8	22.76	22.78	0.02	30.08	30.02	30.17	30.09	0.0754983	27.72	27.92	27.98	27.87	0.136137
5429	GH	22.08	21.97	22.03	22.0267	0.0550757	27.47	27.38	27.27	27.3667	0.100167	26.18	26.18	26.24	26.1967	0.034641
5529	GH	24.93	25.23	25.08	25.08	0.15	32.29	32.34	32.24	32.29	0.05	30.34	30.39	30.49	30.41	0.0763763
5131	GH	25.34	25.36	25.27	25.3233	0.0472582	30.62	30.58	30.65	30.6167	0.0351188	29.47	29.47	29.69	29.5433	0.127017
5231	GH	25.77	25.77	25.62	25.72	0.0866025	31.32	31.4	31.41	31.38	0.0493288	29.85	29.89	29.92	29.8867	0.0351188
5331	GH	23.32	23.46	23.39	23.39	0.07	29.28	29.08	29.18	29.18	0.1	27.43	27.48	27.27	27.3933	0.109697
5431	GH	22.72	22.8	22.87	22.7967	0.0750555	27.84	27.82	27.69	27.7767	0.0814453	26.32	26.36	26.42	26.3667	0.0503322
5531	GH	22.51	22.7	22.58	22.5967	0.0960902	30.6	30.6	30.71	30.6367	0.0635085	27.86	27.88	27.84	27.8567	0.02

## Sheet: Mitochondrial miRNA
Table S3. Cycle threshold values for miR-92, miR-181a and miR-125b that were used to determine the fold changes in mitochondrial miRNA expression presented in Figure 3.
Sample	Treatment	miR-92					miR-181a					miR-125b
		1	2	3	Average	SD	1	2	3	Average	SD	1	2	3	Average	SD
2107	Placebo	25.95	25.85	25.9	25.9	0.05	34.15	34.1	34.04	34.0967	0.0550757	33.24	33.24	33.43	33.3033	0.109697
2207	Placebo	29.31	29.32	29.23	29.2867	0.0493288	39.55	39.55	39.55	39.55	0	37.14	37.01	37.08	37.0767	0.0650641
2307	Placebo	29	28.85	29.14	28.9967	0.145029	37.85	37.85	37.99	37.8967	0.080829	35.3	35.6	35.45	35.45	0.15
2407	Placebo	27.11	27.11	27.1	27.1067	0.0057735	36.88	36.93	36.91	36.9067	0.0251661	34.53	34.76	34.65	34.6467	0.115036
2507	Placebo	30.32	30.21	30.09	30.2067	0.115036	38.65	38.62	38.59	38.62	0.03	36.76	36.91	36.61	36.76	0.15
2108	Placebo	27.11	26.86	26.96	26.9767	0.125831	35.96	35.97	35.97	35.9667	0.0057735	34.67	34.67	34.67	34.67	0
2208	Placebo	30.01	29.74	29.88	29.8767	0.135031	39.4	39.1	39.25	39.25	0.15	34.59	34.74	34.43	34.5867	0.155027
2308	Placebo	30.47	30.31	30.14	30.3067	0.165025	38.71	39.08	38.9	38.8967	0.185023	36.01	36.23	36.12	36.12	0.11
2408	Placebo	27.47	27.67	27.57	27.57	0.1	36.38	36.36	36.44	36.4	0.0416333	33.87	33.99	33.75	33.87	0.12
2508	Placebo	26.44	26.5	26.69	26.5433	0.130512	32.3	32.27	32.32	32.2967	0.0251661	30.6	30.36	30.48	30.48	0.12
2111	Placebo	25.77	25.65	25.88	25.7667	0.115036	34.46	34.43	34.4	34.43	0.03	33.81	33.77	33.84	33.8067	0.0351188
2211	Placebo	26.4	26.12	26.11	26.21	0.164621	34.81	35	34.82	34.8767	0.106927	33.23	33.2	33.26	33.23	0.03
2311	Placebo	26.87	26.75	26.63	26.75	0.12	35.52	35.54	35.68	35.58	0.087178	34.17	34.22	34.2	34.1967	0.0251661
2411	Placebo	26.54	26.45	26.5	26.4967	0.0450925	34.68	34.54	34.61	34.61	0.07	33.7	33.51	33.75	33.6533	0.126623
2511	Placebo	25.63	25.51	25.63	25.59	0.069282	33.53	33.67	33.6	33.6	0.07	32.08	32.18	32.28	32.18	0.1
5125	Placebo	24.79	24.63	24.71	24.71	0.08	33.14	33	33.28	33.14	0.14	31.75	31.8	31.69	31.7467	0.0550757
5225	Placebo	26.35	26.37	26.39	26.37	0.02	33.99	33.99	34.2	34.06	0.121244	33.71	33.79	33.88	33.79	0.085049
5325	Placebo	26.18	26.07	26.13	26.1267	0.0550757	33.04	33.03	33.1	33.0567	0.0378594	32.52	32.52	32.58	32.5367	0.034641
5425	Placebo	26.73	26.64	26.86	26.7433	0.110604	35.76	35.71	35.65	35.7067	0.0550757	33.81	33.95	34.11	33.9567	0.150111
5525	Placebo	27.6	27.41	27.64	27.55	0.122882	37.69	37.72	37.92	37.78	0.125033	33.93	33.98	33.87	33.9267	0.0550757
5126	Placebo	26.94	27.01	27.2	27.05	0.134536	36.96	36.34	36.65	36.65	0.31	34.05	33.84	34.13	34.0067	0.149778
5226	Placebo	26.1	26.36	26.23	26.23	0.13	35.9	35.9	35.91	35.91	0.0057735	32.9	32.95	32.85	32.9	0.05
5326	Placebo	25.7	25.76	25.69	25.7167	0.0378594	35.1	35.22	35.22	35.1767	0.069282	32.22	32.09	32.18	32.1633	0.0665833
5426	Placebo	25.87	25.75	25.62	25.7467	0.125033	35.3	35.42	35.42	35.3767	0.069282	32.09	32.38	32.18	32.2167	0.148436
5526	Placebo	26.78	26.77	26.88	26.81	0.0608276	35.72	35.76	35.74	35.74	0.02	34.48	34.56	34.4	34.48	0.08
4119	GH	25.07	25.16	25.16	25.13	0.0519615	33.88	33.97	33.79	33.88	0.09	32.42	32.24	32.08	32.2467	0.170098
4219	GH	25.51	25.68	25.58	25.59	0.08544	34.13	34.22	34.24	34.1967	0.0585947	32.68	32.78	32.94	32.8	0.131149
4319	GH	24.97	25.14	25.08	25.0633	0.0862168	33.58	33.62	33.8	33.6733	0.117189	32.08	32.12	32.28	32.1633	0.10583
4419	GH	23.85	23.67	23.92	23.8133	0.12897	31.07	31.2	31.32	31.1967	0.125033	29.84	29.78	30.08	29.9033	0.158745
4519	GH	25.83	25.77	25.73	25.7767	0.0503322	34.46	34.46	34.52	34.4767	0.034641	33.1	33.2	33.15	33.1467	0.05
4124	GH	25.71	25.9	25.67	25.76	0.122882	34.83	34.75	34.66	34.7467	0.085049	32.76	32.96	32.89	32.87	0.101489
4224	GH	25.04	25.21	25.14	25.13	0.08544	33.72	33.84	33.86	33.81	0.0757188	32.77	32.64	32.87	32.76	0.115326
4324	GH	25.81	25.88	25.59	25.76	0.151327	34.3	34.35	34.4	34.35	0.05	32.97	32.98	32.99	32.98	0.01
4424	GH	26.01	25.93	26.09	26.01	0.08	32.72	32.83	32.6	32.7167	0.115036	34.22	34.15	34.24	34.2033	0.0472582
4524	GH	25.86	25.72	25.68	25.7533	0.0945163	34.71	34.71	34.75	34.7233	0.023094	33.52	33.53	33.32	33.4633	0.118462
5127	GH	26.63	26.84	26.74	26.7367	0.10504	34.66	34.57	34.48	34.57	0.09	33.73	33.88	33.56	33.7233	0.160104
5227	GH	26.1	25.96	26.13	26.0633	0.0907377	34.99	35.14	34.84	34.99	0.15	33.3	33.13	33.22	33.2167	0.085049
5327	GH	26.82	26.79	26.85	26.82	0.03	35.12	35.12	35.18	35.14	0.034641	34.12	34.22	34.22	34.19	0.057735
5427	GH	25.67	25.64	25.6	25.6367	0.0351188	34.18	34.36	34.27	34.27	0.09	33.11	33.06	33.16	33.11	0.05
5527	GH	25.56	25.76	25.69	25.67	0.101489	32.69	32.55	32.82	32.6867	0.135031	33.03	33.18	33.32	33.1767	0.145029
5129	GH	25.22	25.51	25.36	25.3633	0.145029	34.4	34.4	34.41	34.4033	0.0057735	32.11	32.02	31.9	32.01	0.105357
5229	GH	25.76	25.87	25.98	25.87	0.11	34.85	34.79	34.91	34.85	0.06	33.43	33.4	33.54	33.4567	0.0737111
5329	GH	27.32	27.21	27.14	27.2233	0.0907377	36.22	36.24	36.38	36.2833	0.087178	33.79	33.86	33.99	33.8833	0.101489
5429	GH	26.41	26.18	26.25	26.28	0.117898	35.04	35.07	35.12	35.0767	0.0404145	33.6	33.59	33.6	33.5967	0.0057735
5529	GH	26.27	26.17	26.35	26.2633	0.090185	34.03	33.93	33.99	33.9833	0.0503322	33.84	33.82	33.88	33.8467	0.0305505
5131	GH	25.32	25.27	25.37	25.32	0.05	33.34	33.24	33.41	33.33	0.08544	32.13	32.1	32.12	32.1167	0.0152753
5231	GH	26.85	26.94	27.15	26.98	0.153948	36.29	36.1	36.46	36.2833	0.180093	34.36	34.43	34.26	34.35	0.08544
5331	GH	26.79	26.98	26.83	26.8667	0.100167	36.17	36.09	36.24	36.1667	0.0750555	34.75	34.46	34.69	34.6333	0.15308
5431	GH	26.34	26.25	26.36	26.3167	0.0585947	35.46	35.33	35.42	35.4033	0.0665833	34	33.72	33.82	33.8467	0.141892
5531	GH	25.67	25.67	25.75	25.6967	0.046188	34.1	34.13	33.96	34.0567	0.0907377	33.06	33.06	33.12	33.0767	0.034641
